# Supplementary material for: Association of HTR1F with Prognosis, Tumor Immune Microenvironment, and Drug Sensitivity in Cancer: A Multi-Omics Perspective
Source: Biomedicines. 2025 Sep 11;13(9):2238. doi: 10.3390/biomedicines13092238 (PMC12467612; doi:10.3390/biomedicines13092238)
Supplement: Supplementary file 1 [file biomedicines-13-02238-s001.zip]

Archive with 2 entries (2 files):
- biomedicines-3794241-supplementary materials.pdf
- Supplementary Table S1.csv
