# Supplementary material for: Association of HTR1F with Prognosis, Tumor Immune Microenvironment, and Drug Sensitivity in Cancer: A Multi-Omics Perspective
Source: Biomedicines. 2025 Sep 11;13(9):2238. doi: 10.3390/biomedicines13092238 (PMC12467612; doi:10.3390/biomedicines13092238)
Supplement: Supplementary file 1 [file biomedicines-13-02238-s001.zip › Supplementary Table S1.csv]

Table S1: Top 10 Nodes in STRING (MCC).
Rank	Name	Score
1	HTR1F	2.44E+18
2	GNGT1	2.44E+18
2	GNB1	2.44E+18
4	GNGT2	2.44E+18
4	GNG5	2.44E+18
4	GNG3	2.44E+18
4	GNG7	2.44E+18
4	GNG10	2.44E+18
4	GNB2	2.44E+18
4	GNG8	2.44E+18
